# Supplementary material for: Characteristics of the gut microbiota in professional martial arts athletes: A comparison between different competition levels
Source: PLoS One. 2019 Dec 27;14(12):e0226240. doi: 10.1371/journal.pone.0226240 (PMC6934331; doi:10.1371/journal.pone.0226240)
Supplement: S1 Table — (XLSX) [file pone.0226240.s002.xlsx]

## Sheet: otu_downsize_stat
sample_name	even_reads_num	otu_num_before	otu_num_final
BT002	10671	194	155
BT003	10671	102	76
BT004	10671	207	164
BT005	10671	175	139
BT006	10671	245	210
BT007	10671	168	142
BT008	10671	88	61
BT009	10671	294	251
BT010	10671	142	118
BT011	10671	184	147
BT012	10671	201	172
BT013	10671	174	146
BT014	10671	132	106
BT016	10671	183	142
BT018	10671	120	95
BT019	10671	276	238
BT020	10671	150	123
BT021	10671	195	161
BT022	10671	190	161
BT023	10671	188	146
BT024	10671	143	124
BT025	10671	107	85
BT026	10671	98	74
BT027	10671	165	134
BT028	10671	145	128
BT029	10671	184	149
BT030	10671	147	123
BT031	10671	202	177
