# Supplementary material for: Characteristics of the gut microbiota in professional martial arts athletes: A comparison between different competition levels
Source: PLoS One. 2019 Dec 27;14(12):e0226240. doi: 10.1371/journal.pone.0226240 (PMC6934331; doi:10.1371/journal.pone.0226240)
Supplement: S2 Table — (XLSX) [file pone.0226240.s003.xlsx]

## Sheet: relat abun microb taxa
kingdom	phylum	class	order	family	genera	species	BT002	BT007	BT012	BT004	BT013	BT020	BT010	BT031	BT029	BT024	BT006	BT027	BT022	BT014	BT019	BT009	BT021	BT023	BT028	BT005	BT018	BT016	BT008	BT011	BT003	BT025	BT030	BT026
Archaea							0	0	0	0	0	0	0	0	0	0	0.000937119	0	0	0	0.00187424	0	0	0	0	0	0	0	0	0	0	0	0	0
	Euryarchaeota						0	0	0	0	0	0	0	0	0	0	0.000937119	0	0	0	0.00187424	0	0	0	0	0	0	0	0	0	0	0	0	0
		Methanobacteria					0	0	0	0	0	0	0	0	0	0	0.000937119	0	0	0	0.00187424	0	0	0	0	0	0	0	0	0	0	0	0	0
			Methanobacteriales				0	0	0	0	0	0	0	0	0	0	0.000937119	0	0	0	0.00187424	0	0	0	0	0	0	0	0	0	0	0	0	0
				Methanobacteriaceae			0	0	0	0	0	0	0	0	0	0	0.000937119	0	0	0	0.00187424	0	0	0	0	0	0	0	0	0	0	0	0	0
					Methanobrevibacter		0	0	0	0	0	0	0	0	0	0	0.000937119	0	0	0	0.00187424	0	0	0	0	0	0	0	0	0	0	0	0	0
Bacteria							1	1	1	1	1	1	1	1	1	1	0.999063	1	1	1	0.998126	1	1	1	1	1	1	1	1	1	1	1	1	1
	Lentisphaerae						0	0	0	0	0	0	0	0	0	0	9.42157e-05	0	0	0	0	0.00095429	0	0	0	0	0	0	0	0	0	0	0	0
		Lentisphaeria					0	0	0	0	0	0	0	0	0	0	9.42157e-05	0	0	0	0	0.00095429	0	0	0	0	0	0	0	0	0	0	0	0
			Victivallales				0	0	0	0	0	0	0	0	0	0	9.42157e-05	0	0	0	0	0.00095429	0	0	0	0	0	0	0	0	0	0	0	0
				Victivallaceae			0	0	0	0	0	0	0	0	0	0	9.42157e-05	0	0	0	0	0.00095429	0	0	0	0	0	0	0	0	0	0	0	0
					Victivallis		0	0	0	0	0	0	0	0	0	0	9.42157e-05	0	0	0	0	0.00095429	0	0	0	0	0	0	0	0	0	0	0	0
	Actinobacteria						0.0368322	0.00459275	0.0383426	0.00675105	0.0226868	0.00702839	0.0221222	0.0301352	0.0253983	0.0208197	0.0216696	0.00243674	0.00862311	0.0223972	0.0196306	0.08121	0.0113487	0.0245594	0.021943	0.0336704	0.00356172	0.00319009	0.12548	0.00929141	0.00880892	0.0329866	0.0221264	0.0280199
		Actinobacteria					0.0368322	0.00459275	0.0383426	0.00675105	0.0226868	0.00702839	0.0221222	0.0301352	0.0253983	0.0208197	0.0216696	0.00243674	0.00862311	0.0223972	0.0196306	0.08121	0.0113487	0.0245594	0.021943	0.0336704	0.00356172	0.00319009	0.12548	0.00929141	0.00880892	0.0329866	0.0221264	0.0280199
			Actinomycetales				0	0	0	9.37647e-05	0	0	9.37383e-05	9.38791e-05	0	0	0	0	0	0	0	9.5429e-05	0	0	0	0	0	0	0	0	0.000187424	0.000187424	9.37559e-05	0.000187424
				Micrococcaceae			0	0	0	0	0	0	9.37383e-05	9.38791e-05	0	0	0	0	0	0	0	0	0	0	0	0	0	0	0	0	0	9.37119e-05	0	0
					Rothia		0	0	0	0	0	0	9.37383e-05	9.38791e-05	0	0	0	0	0	0	0	0	0	0	0	0	0	0	0	0	0	9.37119e-05	0	0
				Actinomycetaceae			0	0	0	9.37647e-05	0	0	0	0	0	0	0	0	0	0	0	9.5429e-05	0	0	0	0	0	0	0	0	0.000187424	9.37119e-05	9.37559e-05	0.000187424
					Actinomyces		0	0	0	9.37647e-05	0	0	0	0	0	0	0	0	0	0	0	9.5429e-05	0	0	0	0	0	0	0	0	0.000187424	9.37119e-05	9.37559e-05	0.000187424
			Bifidobacteriales				0.0346767	0.00140594	0.0345927	0.00393812	0.016312	0.0039359	0.0217473	0.0281637	0.00393627	0.0198818	0.0113059	0.000562324	0.00506139	0.022116	0.0139406	0.0565894	0.0101294	0.00571804	0.0147224	0.0320997	0.00356172	0.00290861	0.11714	0.00253402	0.00852779	0.0319558	0.0023439	0.00253022
				Bifidobacteriaceae			0.0346767	0.00140594	0.0345927	0.00393812	0.016312	0.0039359	0.0217473	0.0281637	0.00393627	0.0198818	0.0113059	0.000562324	0.00506139	0.022116	0.0139406	0.0565894	0.0101294	0.00571804	0.0147224	0.0320997	0.00356172	0.00290861	0.11714	0.00253402	0.00852779	0.0319558	0.0023439	0.00253022
					Bifidobacterium		0.0346767	0.00140594	0.0345927	0.00393812	0.016312	0.0039359	0.0217473	0.0281637	0.00393627	0.0198818	0.0113059	0.000562324	0.00506139	0.022116	0.0139406	0.0565894	0.0101294	0.00571804	0.0147224	0.0320997	0.00356172	0.00290861	0.11714	0.00253402	0.00852779	0.0319558	0.0023439	0.00253022
			Coriobacteriales				0.00215558	0.0031868	0.00374988	0.00271917	0.0063748	0.00309249	0.000281215	0.00187758	0.021462	0.000937822	0.0103637	0.00187441	0.00356172	0.000281136	0.00569003	0.0245252	0.00121928	0.0188414	0.00722056	0.00157063	0	0.000281479	0.00834036	0.00675739	9.37119e-05	0.000843407	0.0196887	0.0253022
				Coriobacteriaceae			0.00215558	0.0031868	0.00374988	0.00271917	0.0063748	0.00309249	0.000281215	0.00187758	0.021462	0.000937822	0.0103637	0.00187441	0.00356172	0.000281136	0.00569003	0.0245252	0.00121928	0.0188414	0.00722056	0.00157063	0	0.000281479	0.00834036	0.00675739	9.37119e-05	0.000843407	0.0196887	0.0253022
					Atopobium		0	0	0	0	0	0	0	0	0	0	0	0.000330779	0	0	0.000107359	0	0	0	0	0	0	0	0	0	9.37119e-05	0	0	0
					Gordonibacter		0	0	0	0	0	0	0	0.00150207	9.53869e-05	0.000312607	0	0	0.000323793	0	0	0	0.000656537	0	9.89117e-05	0.000120818	0	0	0	9.79332e-05	0	0	0.000187512	0
					Eggerthella		0	0	0	0	0.000187494	0	0.000281215	0.000187758	0	0.000156304	0	0	0	0	0	0	0.000375164	0	0.000395647	0	0	0	0	0	0	0.000749695	0.000375023	0.00046856
					Collinsella		0.00215558	0.0031868	0.00374988	0.00271917	0.00618731	0.00309249	0	0	0.0213667	0.000468911	0.010266	0.00154364	0.00323793	9.37119e-05	0.00515323	0.0245252	0.000187582	0.0188414	0.006726	0.00144981	0	0.000281479	0.00834036	0.00665946	0	9.37119e-05	0.0191262	0.0248337
					Slackia		0	0	0	0	0	0	0	0.000187758	0	0	0	0	0	0.000187424	0.000429436	0	0	0	0	0	0	0	0	0	0	0	0	0
					Olsenella		0	0	0	0	0	0	0	0	0	0	9.7771e-05	0	0	0	0	0	0	0	0	0	0	0	0	0	0	0	0	0
	Cyanobacteria/Chloroplast						0	0	0	0	0	0	0	0	0	0	0	0	9.37295e-05	0	0	0	0	0	0	0	0	0	0	0	0	0	0	0
		Chloroplast					0	0	0	0	0	0	0	0	0	0	0	0	9.37295e-05	0	0	0	0	0	0	0	0	0	0	0	0	0	0	0
				Chloroplast			0	0	0	0	0	0	0	0	0	0	0	0	9.37295e-05	0	0	0	0	0	0	0	0	0	0	0	0	0	0	0
					Streptophyta		0	0	0	0	0	0	0	0	0	0	0	0	9.37295e-05	0	0	0	0	0	0	0	0	0	0	0	0	0	0	0
	Firmicutes						0.284349	0.359359	0.31799	0.406282	0.395331	0.418049	0.40673	0.37899	0.375164	0.4374	0.354816	0.363918	0.453088	0.610627	0.524621	0.394408	0.472988	0.45763	0.399475	0.426426	0.530696	0.290955	0.156686	0.4397	0.376066	0.631056	0.492593	0.378409
		Clostridia					0.267248	0.331159	0.273268	0.376736	0.362426	0.355229	0.386858	0.292907	0.3335	0.177045	0.339529	0.318721	0.409594	0.557928	0.508665	0.374708	0.413211	0.419848	0.358814	0.406567	0.502296	0.249377	0.111209	0.34891	0.36707	0.584762	0.457904	0.367444
			Clostridiales				0.267248	0.331159	0.273268	0.376736	0.362426	0.355229	0.386858	0.292907	0.3335	0.177045	0.339529	0.318721	0.409594	0.557928	0.508665	0.374708	0.413211	0.419848	0.358814	0.406567	0.502296	0.249377	0.111209	0.34891	0.36707	0.584762	0.457904	0.367444
				Peptostreptococcaceae			0.000573288	0.000285811	0.000610428	0.00106014	0	0.00190267	0	0.000911222	0.00060018	0.00187925	0.000300557	0.00202271	0.000586251	0.00141272	0.000395438	0	0.000195928	0.00360059	0.000849152	0	0.0032922	0.000306234	9.40058e-05	0.000949672	0.0404836	9.54091e-05	0.00124691	0.00197956
					Clostridium XI		0.000573288	0.000285811	0.000610428	0.00106014	0	0.00190267	0	0.000911222	0.00060018	0.00187925	0.000300557	0.00202271	0.000586251	0.00141272	0.000395438	0	0.000195928	0.00360059	0.000849152	0	0.0032922	0.000306234	9.40058e-05	0.000949672	0.0404836	9.54091e-05	0.00124691	0.00197956
				Clostridiaceae 1			0.000191096	9.52702e-05	0.000101738	9.63766e-05	0	0.000285401	0	0	0.0629189	0.0012858	0.000601114	9.63196e-05	0.00146563	9.4181e-05	0.000395438	0	0.000293891	0.000947524	0.0001887	9.9869e-05	0.000188126	0.000204156	0	0.0063628	0.00702839	9.54091e-05	0.00249382	0.00179103
					Clostridium sensu stricto		0.000191096	9.52702e-05	0.000101738	9.63766e-05	0	0.000285401	0	0	0.0629189	0.0012858	0.000601114	9.63196e-05	0.00146563	9.4181e-05	0.000395438	0	0.000293891	0.000947524	0.0001887	9.9869e-05	0.000188126	0.000204156	0	0.0063628	0.00702839	9.54091e-05	0.00249382	0.00179103
				Peptococcaceae 1			0	0	0.000101738	0	0	0	0	0.000101247	0	0	0.000200371	0	0	0	0	0	9.79638e-05	0	0	0	0	0	0	0	0	0	0	0
					Peptococcus		0	0	0.000101738	0	0	0	0	0.000101247	0	0	0.000200371	0	0	0	0	0	0	0	0	0	0	0	0	0	0	0	0	0
				Lachnospiraceae			0.165585	0.204736	0.151488	0.267252	0.18584	0.190267	0.182847	0.155819	0.155147	0.109095	0.135852	0.278075	0.336508	0.228954	0.225795	0.101592	0.256371	0.303587	0.225025	0.309993	0.245222	0.129435	0.108953	0.164198	0.230531	0.387266	0.350861	0.321632
					Ruminococcus2		0.012406	0.00372042	0.00283597	0.00366099	0.00102222	0.00796685	0.00656878	0.0120026	0.00166059	0.0274998	0.011739	0.0107893	0.00349165	0.00910686	0.00207559	0.00478079	0.00417758	0.0161082	0.00834363	0.0126022	0.00627753	0.000319067	0.0265738	0.00110267	0.133081	0.00627751	0.00424429	0.0296139
					Roseburia		0.0930966	0.0572719	0.0350951	0.174507	0.0411956	0.0695928	0.143239	0.0600128	0.0862321	0.0393777	0.065418	0.144265	0.154069	0.136346	0.0378055	0.00870787	0.127526	0.149055	0.0462692	0.235103	0.148867	0.0390325	0.0284136	0.0550335	0.00243267	0.0533018	0.000128615	0.000575027
					Howardella		0	0	0	0	0	0	0	0	0.000593068	0	0	0	0	0	0.00148257	0	0	0	0	0	0	0	0	0	0	0	0	0
					Fusicatenibacter		0.0111757	0.0102593	0.000708991	0.00277348	0.0115511	0.00632662	0.00274516	0.00846609	0.00237227	0.00193661	0.00544261	0.000889839	0.00196406	0.0268075	0.00637504	0.0213428	0.00527694	0.0336125	0.00682661	0.00650769	0.00398573	0.000425423	0.0304577	0.00130316	0.000143098	0.0168922	0	0.0330641
					Anaerostipes		0	0.00157836	0.000118165	0	0.00572444	0	0.000392166	0.00128599	0.000118614	0.000129107	0.000213436	0	0.000436457	0.000128266	0.000296514	0.00443931	0.00153911	0.000429553	0.00189628	0.00092967	0.000697503	0.000319067	0.00347504	0.000100243	0.00243267	0	0.00385844	0.00124589
					Dorea		0.00338346	0.00800453	0.00259964	0.00410475	0.0144133	0.00328047	0.00284321	0.00814459	0.00557484	0.00400232	0.0096046	0.0041155	0.00938382	0.000256531	0.0182356	0.0114397	0.0294629	0.00440292	0.00391898	0.00568132	0.00269037	0.000957201	0.0120604	0.018144	0.0081566	0	0.00681659	0.0378559
					Coprococcus		0.00533152	0.00845549	0.00389945	0.00122033	0.0302578	0.0142935	0.0051962	0.00225048	0.013522	0.0091666	0.00501573	0.0063401	0.00283697	0.00500236	0.00800587	0.011269	0	0.00214777	0.0173194	0.00247912	0.00119572	0.00170169	0.00163531	0.00230559	0.000572393	0.00136964	0.000128615	0
					Clostridium XlVb		0.000717705	0.00496055	0.00177248	0.000554696	0.00960889	0.00269467	0.000392166	0.00246481	0.00367702	0.00284036	0.00330825	0.00600641	0.000545571	0.000128266	0.0044477	0.000341485	0.0087949	0.00214777	0.013906	0.00227253	0.00059786	0.000638134	0	0	0	0.00182619	0.00655936	0.00086254
					Clostridium XlVa		0.00645934	0.055468	0.0417123	0.0282895	0.0397644	0.0653751	0.0127454	0.021969	0.0269253	0.0167839	0.00725681	0.0433796	0.0202952	0.0220617	0.0806517	0.010586	0.0588159	0.0329682	0.0859647	0.0153912	0.0507185	0.00659405	0.000204414	0.0272661	0.0767007	0.0495353	0.0493881	0.046098
					Lachnospiracea_incertae_sedis		0.0303487	0.0497183	0.0600279	0.0501445	0.01656	0.0187455	0.0063727	0.0354718	0.00972632	0.0054225	0.023051	0.0601753	0.140539	0.0280902	0.0603405	0.0210013	0.0167103	0.0589562	0.0364086	0.0256176	0.0248112	0.0783842	0.0042927	0.0463123	0.00171718	0.227474	0.270348	0.170016
					Blautia		0.00266576	0.00529877	0.0027178	0.0019969	0.0157422	0.00199171	0.002353	0.0037508	0.00474454	0.00193661	0.0048023	0.00211337	0.00294608	0.00102612	0.00607853	0.00768341	0.00406764	0.00375859	0.00417181	0.00340879	0.00538074	0.00106356	0.00183973	0.0126306	0.00529464	0.0305886	0.00938888	0.00230011
				Ruminococcaceae			0.100899	0.126042	0.120966	0.108327	0.176586	0.162678	0.20401	0.136076	0.114834	0.0647847	0.202575	0.0385278	0.0709364	0.327467	0.282079	0.273117	0.156154	0.111713	0.132751	0.0963736	0.253594	0.119431	0.00216213	0.177399	0.0890263	0.197211	0.103302	0.0420421
					Anaerofilum		0	0	0	0	0.000116252	0	0	0	0	0	0	0	0	0	0	0.000835219	0	0	0.000129766	0	0	0	0	0	0	0	0	0
					Faecalibacterium		0.0769871	0.107446	0.088604	0.0734401	0.129504	0.132268	0.144933	0.0787309	0.101231	0.0387619	0.134826	0.0278995	0.0318613	0.299895	0.16059	0.210475	0.101157	0.057248	0.0219305	0.0602514	0.24235	0.0959225	0.000564035	0.137323	0.0869538	0.180411	0.0721511	0.0339171
					Ethanoligenens		0	0	0	0	0	0	0	0	0	0	0.000134691	0	0	0	0	0.000835219	0	0	0	0	0	0	0	0	0	0	0	0
					Butyricicoccus		0.000276435	0.00364636	0.000785496	0.00101122	0.00313879	9.74706e-05	0.000822149	0.00586697	0.00532796	0.000326646	0.00511826	0.000241554	0.00120231	0.000188851	0.00921644	0.000417609	0.003837	0.00543326	0.00609901	0.00256996	0.00217312	0.000343193	0	0.00588527	0.00160153	0.000859098	0.0024625	0.00547965
					Clostridium IV		0.00124396	0.001337	0.00172809	0.00265446	0.00674259	0.000584824	0.0028188	0.0268745	0.000226722	0.00337534	0.0119875	0.00326098	0.0253688	0.000566553	0.00391001	0.00375848	0.000813909	0.00265037	0.00856456	0.000285551	0.00141725	0.000857983	0.0015981	0.00700627	0.000188416	0.000668187	0.0107119	0.000944767
					Oscillibacter		0.00898413	0.00704963	0.0136676	0.00644655	0.00406881	0.0039963	0.0233725	0.00775954	0.00272066	0.00152435	0.00956306	0.00205321	0.00432832	0.00160523	0.0282079	0.0129459	0.0112785	0.00808363	0.012198	0.00599658	0.00217312	0.00737866	0	0.00742665	0	9.54553e-05	0.00935748	0
					Anaerotruncus		0	0	0	0	0.000348755	0	0.000469799	0.000757028	0	0	0.000134691	0.000120777	0	0	0.000837859	0.00125283	0.000348818	0	0	0	0	0	0	0	0	0	0.000369374	0
					Ruminococcus		0.00165861	0.00218781	0.00471298	0.0171908	0.0167402	0.0195916	0.0186745	0.00246034	0.00181377	0.00435527	0.0173751	0.00108699	0.00156301	0.0179408	0.0192707	0.017122	0.0176735	0.0299492	0.0576161	0.00571103	0.00311796	0.00652067	0	0.00392351	0	0.00114546	0.00393999	0
					Hydrogenoanaerobacterium		0	0	0	0	0	0	0	0.000378514	0	0	0	0	0	0	0	0	0	0	0	0	0	0	0	0	0	0	0	0
					Clostridium III		0	0	0	0	0	0	0	0	0	0	0	0	0	0	0	0.00125283	0	0	0	0	0	0	0	0	0	0	0	0
					Flavonifractor		0.000276435	0.00109391	0.000471298	0	0.00174377	0.000584824	0.00105705	0.00151406	0.000226722	0.000979937	0.000134691	0.000603884	0.000120231	0.000566553	0.000558572	0.000417609	0.00197664	0.000927629	0.0103813	0.00242719	0.00198415	0.000171597	0	0.000140125	0.000282623	0.00868643	0.00406312	0.00170058
					Gemmiger		0.011472	0.00328172	0.0109969	0.00758418	0.0141827	0.00555583	0.0118624	0.0117339	0.00328746	0.0154612	0.0233016	0.00326098	0.00649248	0.00670421	0.059488	0.0238037	0.0190687	0.00742103	0.0158315	0.0191319	0.000377934	0.00823664	0	0.015694	0	0.0053455	0.00024625	0
				Eubacteriaceae			0	0	0	0	0	9.51336e-05	0	0	0	0	0	0	0	0	0	0	9.79638e-05	0	0	9.9869e-05	0	0	0	0	0	9.54091e-05	0	0
					Eubacterium		0	0	0	0	0	9.51336e-05	0	0	0	0	0	0	0	0	0	0	9.79638e-05	0	0	9.9869e-05	0	0	0	0	0	9.54091e-05	0	0
				Clostridiales_Incertae Sedis XI			0	0	0	0	0	0	0	0	0	0	0	0	9.77085e-05	0	0	0	0	0	0	0	0	0	0	0	0	0	0	0
					Parvimonas		0	0	0	0	0	0	0	0	0	0	0	0	9.77085e-05	0	0	0	0	0	0	0	0	0	0	0	0	0	0	0
		Negativicutes					0.0163408	0.0277298	0.0446251	0.0286855	0.0312178	0.0626322	0.0194976	0.0839165	0.0400541	0.259322	0.0112949	0.0417194	0.0400377	0.0522296	0.0149983	0.014488	0.0551202	0.0356155	0.0384074	0.018377	0.0278377	0.0408192	0.0121898	0.0902238	0.00684097	0.0424515	0.0334708	0.00777809
			Selenomonadales				0.0163408	0.0277298	0.0446251	0.0286855	0.0312178	0.0626322	0.0194976	0.0839165	0.0400541	0.259322	0.0112949	0.0417194	0.0400377	0.0522296	0.0149983	0.014488	0.0551202	0.0356155	0.0384074	0.018377	0.0278377	0.0408192	0.0121898	0.0902238	0.00684097	0.0424515	0.0334708	0.00777809
				Acidaminococcaceae			0.000475023	0.0270718	0	0.000286855	0.0295303	0.00929624	0.0193101	0.0835398	0.000284072	0.00666855	9.737e-05	0.00826872	0.00816116	0.0089081	0.0146792	0.00208461	0.0482777	0.00734922	0.0253545	0.0133382	0	0	0	9.43764e-05	0.00477931	9.37119e-05	0.0331896	9.37119e-05
					Acidaminococcus		0	0	0	0	0.000468735	0	0	0	0	0	0	0	0	0.00881433	0	0	0	0	0	0	0	0	0	0	0	0	0	0
					Phascolarctobacterium		0.000475023	0.0270718	0	0.000286855	0.0290616	0.00929624	0.0193101	0.0835398	0.000284072	0.00666855	9.737e-05	0.00826872	0.00816116	9.37695e-05	0.0146792	0.00208461	0.0482777	0.00734922	0.0253545	0.0133382	0	0	0	9.43764e-05	0.00477931	9.37119e-05	0.0331896	9.37119e-05
				Veillonellaceae			0.0158658	0.000657994	0.0446251	0.0283986	0.00168745	0.053336	0.000187477	0.000376729	0.03977	0.252653	0.0111975	0.0334507	0.0318765	0.0433215	0.000319112	0.0124034	0.00684251	0.0282662	0.0130529	0.00503886	0.0278377	0.0408192	0.0121898	0.0901295	0.00206166	0.0423578	0.000281268	0.00768438
					Veillonella		0.000190009	0.000657994	9.68006e-05	9.56183e-05	0	0	0.000187477	0.000376729	0	0	0.00029211	0.00422832	0.00393656	0	0.000319112	0	0.000475174	0.000471104	0	0	9.37295e-05	0	0.000375072	0	0.00178053	0.000655984	0.000187512	0.00738883
					Mitsuokella		9.50046e-05	0	0.00551764	0	0.000937471	0	0	0	0	0	0	0	0	0.0138779	0	0	0	0	0	0	0	0	0	0.0274635	0	0	0	0
					Dialister		0.0128256	0	0.0386235	0.0219922	0	0	0	0	0.03977	0.034188	0.0108081	0.0111816	0.0275559	0	0	0.0124034	0.00636733	9.42208e-05	0.0130529	0.000197602	0.0277439	0.0408192	0.0118148	0.0506801	0	0.0417018	9.37559e-05	0.000197035
					Allisonella		0	0	0.000387203	0	0.000656229	0.000563408	0	0	0	0	9.737e-05	0	0	0.000562617	0	0	0	0	0	0	0	0	0	0.000377506	0	0	0	0
					Megamonas		0.00275513	0	0	0.00133866	0	0.0527726	0	0	0	0.218465	0	0.0180408	0.000384055	0	0	0	0	0.0277009	0	0	0	0	0	9.43764e-05	0.000281136	0	0	9.85177e-05
					Megasphaera		0	0	0	0.00497215	9.37471e-05	0	0	0	0	0	0	0	0	0.028881	0	0	0	0	0	0.00484126	0	0	0	0.0115139	0	0	0	0
		Erysipelotrichia					0.000380018	0	9.68006e-05	0.000382473	0.000937471	0	9.37383e-05	0.000753459	0.000852215	0.000187846	0.00029211	0.000657739	0.00172825	0.000187539	0.000744595	0.00250153	0.0040865	0.00197864	0.0015964	0.00148202	9.37295e-05	0.000189857	0.00150029	9.43764e-05	0	0.000655984	0.000562535	0.00206166
			Erysipelotrichales				0.000380018	0	9.68006e-05	0.000382473	0.000937471	0	9.37383e-05	0.000753459	0.000852215	0.000187846	0.00029211	0.000657739	0.00172825	0.000187539	0.000744595	0.00250153	0.0040865	0.00197864	0.0015964	0.00148202	9.37295e-05	0.000189857	0.00150029	9.43764e-05	0	0.000655984	0.000562535	0.00206166
				Erysipelotrichaceae			0.000380018	0	9.68006e-05	0.000382473	0.000937471	0	9.37383e-05	0.000753459	0.000852215	0.000187846	0.00029211	0.000657739	0.00172825	0.000187539	0.000744595	0.00250153	0.0040865	0.00197864	0.0015964	0.00148202	9.37295e-05	0.000189857	0.00150029	9.43764e-05	0	0.000655984	0.000562535	0.00206166
					Clostridium XVIII		0.000380018	0	9.68006e-05	0.000382473	0.000937471	0	0	0.000565094	0	0.000187846	0.00019474	0.000375851	0.00163223	0	0	0.00229307	0	0.00160175	0.00140859	0.00138322	0	0	0.00140652	0	0	0.000562272	0.000281268	0.00187424
					Erysipelotrichaceae_incertae_sedis		0	0	0	0	0	0	0	0	0.000473453	0	0	9.39627e-05	9.60136e-05	0	0.000319112	0	0	0	0	0	9.37295e-05	0	9.3768e-05	9.43764e-05	0	0	0	0
					Turicibacter		0	0	0	0	0	0	0	0	0.000189381	0	9.737e-05	0.000187925	0	0.000187539	0	0	0	0.000376883	0	9.88012e-05	0	9.49283e-05	0	0	0	0	0.000281268	9.37119e-05
					Holdemania		0	0	0	0	0	0	9.37383e-05	9.41824e-05	0	0	0	0	0	0	0	0	9.50348e-05	0	9.39057e-05	0	0	9.49283e-05	0	0	0	0	0	0
					Catenibacterium		0	0	0	0	0	0	0	0	0.000189381	0	0	0	0	0	0.000425483	0	0.00399146	0	0	0	0	0	0	0	0	0	0	9.37119e-05
					Coprobacillus		0	0	0	0	0	0	0	9.41824e-05	0	0	0	0	0	0	0	0.000208461	0	0	9.39057e-05	0	0	0	0	0	0	9.37119e-05	0	0
		Bacilli					0.000380018	0.000469996	0	0.000478092	0.000749977	0.000187803	0.000281215	0.00141274	0.000757525	0.000845309	0.00370006	0.00281888	0.00172825	0.000281308	0.000212742	0.00270999	0.000570209	0.000188442	0.00065734	0	0.000468647	0.00056957	0.0317874	0.000471882	0.00215537	0.00318621	0.000656291	0.00112454
			Bacillales				0	0	0	0	0	0	0	0	0	0	0	0	0	0	0	0	0	0	0	0	0	9.49283e-05	0	0	0	0	9.37559e-05	0
				Bacillaceae 1			0	0	0	0	0	0	0	0	0	0	0	0	0	0	0	0	0	0	0	0	0	9.49283e-05	0	0	0	0	0	0
					Geobacillus		0	0	0	0	0	0	0	0	0	0	0	0	0	0	0	0	0	0	0	0	0	9.49283e-05	0	0	0	0	0	0
				Staphylococcaceae			0	0	0	0	0	0	0	0	0	0	0	0	0	0	0	0	0	0	0	0	0	0	0	0	0	0	9.37559e-05	0
					Staphylococcus		0	0	0	0	0	0	0	0	0	0	0	0	0	0	0	0	0	0	0	0	0	0	0	0	0	0	9.37559e-05	0
			Lactobacillales				0.000380018	0.000469996	0	0.000478092	0.000749977	0.000187803	0.000281215	0.00141274	0.000757525	0.000845309	0.00370006	0.00281888	0.00172825	0.000281308	0.000212742	0.00270999	0.000570209	0.000188442	0.00065734	0	0.000468647	0.000474641	0.0317874	0.000471882	0.00215537	0.00318621	0.000562535	0.00112454
				Lactobacillaceae			0	0.000375997	0	0	0	0	0	0	0	0	0	0	9.60136e-05	0	0	0.000312691	0	0	0	0	0	0	0.0276616	0	0	0	0	9.37119e-05
					Lactobacillus		0	0.000375997	0	0	0	0	0	0	0	0	0	0	9.60136e-05	0	0	0.000312691	0	0	0	0	0	0	0.0276616	0	0	0	0	9.37119e-05
				Leuconostocaceae			0	0	0	0	9.37471e-05	0	0	0	0	0	0	0	0	0	0	0	0	0	0	0	0	0	0	0	0	0	0	0
					Weissella		0	0	0	0	9.37471e-05	0	0	0	0	0	0	0	0	0	0	0	0	0	0	0	0	0	0	0	0	0	0	0
				Carnobacteriaceae			0	0	0	0	0	0	0	0	0	0	0	0	9.60136e-05	9.37695e-05	0	0	9.50348e-05	0	9.39057e-05	0	0	0	0.000187536	0	0	9.37119e-05	9.37559e-05	9.37119e-05
					Granulicatella		0	0	0	0	0	0	0	0	0	0	0	0	9.60136e-05	9.37695e-05	0	0	9.50348e-05	0	9.39057e-05	0	0	0	0.000187536	0	0	9.37119e-05	9.37559e-05	9.37119e-05
				Enterococcaceae			0	0	0	0	0	0	0	0.000376729	0	0	0	0	0	0	0	0	0	0	0	0	0	0	0.00215666	0	0	0	0	0
					Enterococcus		0	0	0	0	0	0	0	0.000376729	0	0	0	0	0	0	0	0	0	0	0	0	0	0	0.00215666	0	0	0	0	0
				Streptococcaceae			0.000380018	9.39992e-05	0	0.000478092	0.000656229	0.000187803	0.000281215	0.00103601	0.000757525	0.000845309	0.00370006	0.00281888	0.00153622	0.000187539	0.000212742	0.0023973	0.000475174	0.000188442	0.000563434	0	0.000468647	0.000474641	0.00178159	0.000471882	0.00215537	0.00309249	0.000468779	0.000937119
					Lactococcus		0	0	0	0	0	0	0	0	0	0	0	0	0	0	0	0	0	0	0	0	0	0	0	0	9.37119e-05	0	0	0
					Streptococcus		0.000380018	9.39992e-05	0	0.000478092	0.000656229	0.000187803	0.000281215	0.00103601	0.000757525	0.000845309	0.00370006	0.00281888	0.00153622	0.000187539	0.000212742	0.0023973	0.000475174	0.000188442	0.000563434	0	0.000468647	0.000474641	0.00178159	0.000471882	0.00206166	0.00309249	0.000468779	0.000937119
	Synergistetes						0	0	0	0	0	0	0.000187477	0.000469395	0	0	0	0	0	0	0.000948338	0.00124058	0	0	0	0	0	0	0	0	0	0	0	0
		Synergistia					0	0	0	0	0	0	0.000187477	0.000469395	0	0	0	0	0	0	0.000948338	0.00124058	0	0	0	0	0	0	0	0	0	0	0	0
			Synergistales				0	0	0	0	0	0	0.000187477	0.000469395	0	0	0	0	0	0	0.000948338	0.00124058	0	0	0	0	0	0	0	0	0	0	0	0
				Synergistaceae			0	0	0	0	0	0	0.000187477	0.000469395	0	0	0	0	0	0	0.000948338	0.00124058	0	0	0	0	0	0	0	0	0	0	0	0
					Pyramidobacter		0	0	0	0	0	0	0.000187477	0	0	0	0	0	0	0	0.000474169	0	0	0	0	0	0	0	0	0	0	0	0	0
					Cloacibacillus		0	0	0	0	0	0	0	0.000469395	0	0	0	0	0	0	0.000474169	0.00124058	0	0	0	0	0	0	0	0	0	0	0	0
	Bacteroidetes						0.64358	0.548599	0.622012	0.55865	0.533983	0.558523	0.545182	0.559613	0.58388	0.527244	0.603922	0.607779	0.515512	0.324712	0.413475	0.429335	0.465766	0.506093	0.495311	0.503583	0.448777	0.692062	0.127542	0.533928	0.505107	0.305595	0.461935	0.473152
		Bacteroidia					0.64358	0.548599	0.622012	0.55865	0.533983	0.558523	0.545182	0.559613	0.58388	0.527244	0.603922	0.607779	0.515512	0.324712	0.413475	0.429335	0.465766	0.506093	0.495311	0.503583	0.448777	0.692062	0.127542	0.533928	0.505107	0.305595	0.461935	0.473152
			Bacteroidales				0.64358	0.548599	0.622012	0.55865	0.533983	0.558523	0.545182	0.559613	0.58388	0.527244	0.603922	0.607779	0.515512	0.324712	0.413475	0.429335	0.465766	0.506093	0.495311	0.503583	0.448777	0.692062	0.127542	0.533928	0.505107	0.305595	0.461935	0.473152
				Porphyromonadaceae			0.0305837	0.0225888	0.0403488	0.00959136	0.0204369	0.005529	0.105174	0.0200534	0.0118392	0.013379	0.0748617	0.00318749	0.013546	0.0105894	0.108389	0.093841	0.0310448	0.024564	0.0385409	0.0614509	0.0123723	0.0169369	0.000187424	0.0265739	0.00599756	0.00824665	0.0222201	0.0253959
					Parabacteroides		0.0106666	0.014903	0.0117172	0.00526585	0.00774124	0.00384219	0.054087	0.00987086	0.00397798	0.00492345	0.0370017	0.00178124	0.00343559	0.00927748	0.06826	0.0773448	0.0189458	0.0111828	0.0229745	0.0188052	0.00889259	0.00809209	0	0.0084467	0.00599756	0.00824665	0.0120945	0.0253022
					Coprobacter		0	0	0.000850442	0	0	0	0.00103112	0	9.47137e-05	0	0.00371924	0	0.000981596	9.37119e-05	0.0227533	0.0004939	0	0.00678616	0	0.014181	0	0.00451652	0	0.000664347	0	0	0	0
					Butyricimonas		0.00481411	0.00506139	0.00963834	0.000470165	0.00547047	0.00046856	0.0335583	0.00768888	0.00161013	0.00214063	0.00848751	0.000374999	0.00333743	0.000281136	0.00744654	0.00730972	0.00412681	0.00248507	0.00121905	0.00750153	0	0.00131732	0	0	0	0	0.00478155	0
					Odoribacter		0.00953382	0.00262443	0.00510265	0.000846297	0.00578012	0.00121826	0.0164979	0.00249369	0.00615639	0.0020336	0.00534045	0.000749997	0.00304295	0.000937119	0.00786024	0.0044451	0.00759707	0.00296297	0.00656414	0.00729601	0	0.00301101	0.000187424	0.00322683	0	0	0.00534408	9.37119e-05
					Porphyromonas		0	0	0	0	0.000206433	0	0	0	0	0	0	0	0	0	0	0	0	0	0	0	0	0	0	0	0	0	0	0
					Barnesiella		0.00556926	0	0.0130401	0.00300905	0.0012386	0	0	0	0	0.00428126	0.0203128	0.000281249	0.00274847	0	0.00206848	0.00424754	0.000375164	0.00114696	0.0077832	0.0136672	0.00347971	0	0	0.014236	0	0	0	0
				Bacteroidaceae			0.184824	0.513075	0.119349	0.135784	0.48711	0.544466	0.250375	0.124087	0.0560953	0.0845135	0.155037	0.0109687	0.0734538	0.312342	0.127801	0.256337	0.266835	0.45959	0.420949	0.398842	0.433124	0.0682182	0.000562272	0.0897104	0.49836	0.297161	0.416745	0.446818
					Bacteroides		0.184824	0.513075	0.119349	0.135784	0.48711	0.544466	0.250375	0.124087	0.0560953	0.0845135	0.155037	0.0109687	0.0734538	0.312342	0.127801	0.256337	0.266835	0.45959	0.420949	0.398842	0.433124	0.0682182	0.000562272	0.0897104	0.49836	0.297161	0.416745	0.446818
				Rikenellaceae			0.0223714	0.0126535	0.0241338	0.00470165	0.0198744	0.00852779	0.189258	0.0123333	0.00319471	0.0146038	0.0613885	0.00262499	0.00448354	0.0015931	0.00428225	0.0568881	0.0113487	0.0123757	0.0153788	0.0420143	0.0031868	0.0112913	0	0.0171505	0.000187424	0	0.0216576	0
					Alistipes		0.0223714	0.0126535	0.0241338	0.00470165	0.0198744	0.00852779	0.189258	0.0123333	0.00319471	0.0146038	0.0613885	0.00262499	0.00448354	0.0015931	0.00428225	0.0568881	0.0113487	0.0123757	0.0153788	0.0420143	0.0031868	0.0112913	0	0.0171505	0.000187424	0	0.0216576	0
				Prevotellaceae			0.405801	0.000281188	0.43818	0.408573	0.00656229	0	0.000374953	0.40314	0.512751	0.414747	0.312635	0.590998	0.424029	0.000187424	0.173003	0.022269	0.156537	0.00956308	0.0204426	0.00127614	9.37295e-05	0.595616	0.126792	0.400493	0.000562272	0.000187424	0.00131258	0.000937119
					Alloprevotella		0	0	0	0	0	0	0	0	0	0	0	0.0489373	9.53946e-05	0	0.00114952	0	0	0	0	0	0	0	0	0	0	0	0	0
					Paraprevotella		0	0	0.0121612	0.00253889	0.00628105	0	0	0	0.0019732	0.00282654	0	0.00459373	0.00686841	0	0.00220325	0	9.3791e-05	0.00796923	0.0192236	0	0	9.40941e-05	0	0.00405205	0	0	0	0
					Prevotella		0.405801	0.000281188	0.426019	0.406034	0.000281241	0	0.000374953	0.40314	0.510778	0.411921	0.312635	0.537467	0.417065	0.000187424	0.16965	0.022269	0.156443	0.00159385	0.00121905	0.00127614	9.37295e-05	0.595522	0.126792	0.396441	0.000562272	0.000187424	0.00131258	0.000937119
	Verrucomicrobia						9.37207e-05	0	0	0.000281294	0	0	0	0.00150207	0.000187441	0	0.000188431	0	0.000468647	0	0.00493136	0.0589751	0.000281373	0	0	0.000294493	0	9.38262e-05	0	0	0	0	0	0
		Opitutae					0	0	0	0	0	0	0	0	0	0	0	0	0	0	0.00104317	0.00143143	0	0	0	0	0	0	0	0	0	0	0	0
			Puniceicoccales				0	0	0	0	0	0	0	0	0	0	0	0	0	0	0.00104317	0.00143143	0	0	0	0	0	0	0	0	0	0	0	0
				Puniceicoccaceae			0	0	0	0	0	0	0	0	0	0	0	0	0	0	0.00104317	0.00143143	0	0	0	0	0	0	0	0	0	0	0	0
		Verrucomicrobiae					9.37207e-05	0	0	0.000281294	0	0	0	0.00150207	0.000187441	0	0.000188431	0	0.000468647	0	0.00388819	0.0575437	0.000281373	0	0	0.000294493	0	9.38262e-05	0	0	0	0	0	0
			Verrucomicrobiales				9.37207e-05	0	0	0.000281294	0	0	0	0.00150207	0.000187441	0	0.000188431	0	0.000468647	0	0.00388819	0.0575437	0.000281373	0	0	0.000294493	0	9.38262e-05	0	0	0	0	0	0
				Verrucomicrobiaceae			9.37207e-05	0	0	0.000281294	0	0	0	0.00150207	0.000187441	0	0.000188431	0	0.000468647	0	0.00388819	0.0575437	0.000281373	0	0	0.000294493	0	9.38262e-05	0	0	0	0	0	0
					Akkermansia		9.37207e-05	0	0	0.000281294	0	0	0	0.00150207	0.000187441	0	0.000188431	0	0.000468647	0	0.00388819	0.0575437	0.000281373	0	0	0.000294493	0	9.38262e-05	0	0	0	0	0	0
	Fusobacteria						0.000281162	0.0281188	0	0	0	0	0	0	0	0	0.000188431	0	0	0.022116	0	0	0.0030951	0	0	0	0	9.38262e-05	0	0	0.00759067	0	9.37559e-05	0.00983975
		Fusobacteriia					0.000281162	0.0281188	0	0	0	0	0	0	0	0	0.000188431	0	0	0.022116	0	0	0.0030951	0	0	0	0	9.38262e-05	0	0	0.00759067	0	9.37559e-05	0.00983975
			Fusobacteriales				0.000281162	0.0281188	0	0	0	0	0	0	0	0	0.000188431	0	0	0.022116	0	0	0.0030951	0	0	0	0	9.38262e-05	0	0	0.00759067	0	9.37559e-05	0.00983975
				Fusobacteriaceae			0.000281162	0.0281188	0	0	0	0	0	0	0	0	0.000188431	0	0	0.022116	0	0	0.0030951	0	0	0	0	9.38262e-05	0	0	0.00759067	0	9.37559e-05	0.00983975
					Fusobacterium		0.000281162	0.0281188	0	0	0	0	0	0	0	0	0.000188431	0	0	0.022116	0	0	0.0030951	0	0	0	0	9.38262e-05	0	0	0.00759067	0	9.37559e-05	0.00983975
	Candidatus Saccharibacteria						9.37207e-05	0	0	9.37647e-05	0	0	0	9.38791e-05	0	0	0	0.000281162	0	0.000187424	9.48338e-05	9.5429e-05	0.000187582	9.37383e-05	0	0	0.000187459	0	9.37119e-05	0	9.37119e-05	0.000374848	0	0
					Saccharibacteria_genera_incertae_sedis		9.37207e-05	0	0	9.37647e-05	0	0	0	9.38791e-05	0	0	0	0.000281162	0	0.000187424	9.48338e-05	9.5429e-05	0.000187582	9.37383e-05	0	0	0.000187459	0	9.37119e-05	0	9.37119e-05	0.000374848	0	0
	Proteobacteria						0.0347704	0.0593308	0.0216556	0.0279419	0.0479985	0.0163996	0.025778	0.0291964	0.0153702	0.0145362	0.0181836	0.0255858	0.0222139	0.0199606	0.0344247	0.0337818	0.0463328	0.0116235	0.0832708	0.0360263	0.0167776	0.0136048	0.590198	0.0170812	0.102333	0.0299878	0.0232515	0.11058
		Gammaproteobacteria					0.000281162	0.00243697	0.00140621	0.01594	0	0.00637241	0.00571804	0.00159594	0.00168697	0.00984713	0.00254382	0.00674789	0.0098416	0.00843407	0.00132767	0.000763432	0.000281373	0.00140607	0.00112528	0.000294493	0.0108726	0.000844436	0.442039	0.000375411	0.00581014	0.00243651	0.00881305	0.0912754
			Enterobacteriales				0	0.00168713	9.37471e-05	0.014346	0	0.00637241	0.00534308	0.00159594	0.000656045	0.00947201	0.00207274	0	0.00806074	0.00046856	0.00075867	0.000763432	0.000187582	0.000656168	0.00103151	0.000196329	0.0103102	0.000562957	0.442039	0.000187705	0.00496673	0.00215537	0.00796925	0.090432
				Enterobacteriaceae			0	0.00168713	9.37471e-05	0.014346	0	0.00637241	0.00534308	0.00159594	0.000656045	0.00947201	0.00207274	0	0.00806074	0.00046856	0.00075867	0.000763432	0.000187582	0.000656168	0.00103151	0.000196329	0.0103102	0.000562957	0.442039	0.000187705	0.00496673	0.00215537	0.00796925	0.090432
					Escherichia/Shigella		0	0.00103102	0	0.00140647	0	0.00172811	0.00534308	0.00159594	0.000656045	0.00881553	0.000282647	0	0.00440529	0.00046856	0.00075867	0.000763432	0	0.00056243	0.00103151	9.81643e-05	0.0102165	0.000562957	0.398651	0	0.00496673	0.000937119	0.00515657	0.0903383
					Citrobacter		0	0	9.37471e-05	0.00150023	0	0.00216014	0	0	0	0.000656476	0.00160167	0	0	0	0	0	0	0	0	9.81643e-05	9.37295e-05	0	0.00402961	0	0	0.00121826	0	0
					Klebsiella		0	0.000656106	0	0.0114393	0	0.00248416	0	0	0	0	0.000188431	0	0.00365545	0	0	0	0.000187582	9.37383e-05	0	0	0	0	0.039359	0.000187705	0	0	0.00281268	9.37119e-05
			Aeromonadales				0	0	0.00121871	0	0	0	0	0	0	0	0	0	0	0	0.000379335	0	0	0	0	0	0	0	0	0	0	0	0	0
				Succinivibrionaceae			0	0	0.00121871	0	0	0	0	0	0	0	0	0	0	0	0.000379335	0	0	0	0	0	0	0	0	0	0	0	0	0
					Succinatimonas		0	0	0.00121871	0	0	0	0	0	0	0	0	0	0	0	0.000379335	0	0	0	0	0	0	0	0	0	0	0	0	0
			Pasteurellales				0.000281162	0.000749836	9.37471e-05	0.001594	0	0	0.000374953	0	0.00103093	0.000375129	0.000471078	0.00674789	0.00178086	0.00796551	0.000189668	0	9.3791e-05	0.000749906	9.37734e-05	9.81643e-05	0.000562377	0.000281479	0	0.000187705	0.000843407	0.000281136	0.000843803	0.000843407
				Pasteurellaceae			0.000281162	0.000749836	9.37471e-05	0.001594	0	0	0.000374953	0	0.00103093	0.000375129	0.000471078	0.00674789	0.00178086	0.00796551	0.000189668	0	9.3791e-05	0.000749906	9.37734e-05	9.81643e-05	0.000562377	0.000281479	0	0.000187705	0.000843407	0.000281136	0.000843803	0.000843407
					Haemophilus		0.000281162	0.000749836	9.37471e-05	0.001594	0	0	0.000374953	0	0.00103093	0.000375129	0.000471078	0.00674789	0.00178086	0.00796551	0.000189668	0	9.3791e-05	0.000656168	9.37734e-05	9.81643e-05	0.000562377	0.000281479	0	0.000187705	0.000843407	0.000281136	0.000843803	0.000843407
					Aggregatibacter		0	0	0	0	0	0	0	0	0	0	0	0	0	0	0	0	0	9.37383e-05	0	0	0	0	0	0	0	0	0	0
		Deltaproteobacteria					0.0031865	0.0136845	0.00628105	0.003188	0.00178119	0.0015931	0.0019685	0.0110777	0.00178069	0	0.00499343	0.000374883	0.000468647	0.000281136	0.0114749	0.0112606	0.00740949	0.00234346	0.0074081	0.00265044	0	0.00112591	0	0.00760206	0.000187424	0	0.000281268	0
			Desulfovibrionales				0.0031865	0.0136845	0.00628105	0.003188	0.00178119	0.0015931	0.0019685	0.0110777	0.00178069	0	0.00499343	0.000374883	0.000468647	0.000281136	0.0114749	0.0112606	0.00740949	0.00234346	0.0074081	0.00265044	0	0.00112591	0	0.00760206	0.000187424	0	0.000281268	0
				Desulfovibrionaceae			0.0031865	0.0136845	0.00628105	0.003188	0.00178119	0.0015931	0.0019685	0.0110777	0.00178069	0	0.00499343	0.000374883	0.000468647	0.000281136	0.0114749	0.0112606	0.00740949	0.00234346	0.0074081	0.00265044	0	0.00112591	0	0.00760206	0.000187424	0	0.000281268	0
					Bilophila		0.0031865	0.00374918	0.00144155	0.003188	0.00178119	0.0015931	0.0019685	0.00291025	0.00178069	0	0.000282647	0.000374883	0.000468647	0.000281136	0.00107577	0.00677824	0.00204029	0.00234346	0.0074081	0.00265044	0	0.00112591	0	0.00760206	0.000187424	0	0	0
					Desulfovibrio		0	0.00993533	0.0048395	0	0	0	0	0.00816748	0	0	0.00471078	0	0	0	0.0103991	0.00448238	0.0053692	0	0	0	0	0	0	0	0	0	0.000281268	0
		Alphaproteobacteria					0	0	0.000843724	9.37647e-05	0.0260617	0	0	0	0	0	0	9.37207e-05	0	0	0	0.00209944	0	0	0.0220368	0	0	0	0	0	0	0	0	0
		Betaproteobacteria					0.0313027	0.0432093	0.0131246	0.00872011	0.0201556	0.00843407	0.0180915	0.0165227	0.0119025	0.00468911	0.0106464	0.0183693	0.0119036	0.0112454	0.0216221	0.0196584	0.0386419	0.00787402	0.0527007	0.0330814	0.00590496	0.0116345	0.148159	0.00910371	0.0963359	0.0275513	0.0141571	0.0193047
			Burkholderiales				0.0313027	0.0432093	0.0131246	0.00872011	0.0201556	0.00843407	0.0180915	0.0165227	0.0119025	0.00468911	0.0106464	0.0183693	0.0119036	0.0112454	0.0216221	0.0196584	0.0386419	0.00787402	0.0527007	0.0330814	0.00590496	0.0116345	0.146191	0.00910371	0.0963359	0.0275513	0.0141571	0.0193047
				Comamonadaceae			0	0	0	0.000917907	0	0	0	0	0	0	0	0	0	0	0.00154444	0	0	0	0	0	0	0	0	0	0	0	0	0
					Comamonas		0	0	0	0.000917907	0	0	0	0	0	0	0	0	0	0	0.00154444	0	0	0	0	0	0	0	0	0	0	0	0	0
				Oxalobacteraceae			0	0	0.000354719	0	0	0	0.000281215	0.000485962	0	0	0	0	0.000626508	0	0.00154444	0.00256413	0	0	0	0.000392657	0	0.000375305	0	0.000111021	0	0	0	0
					Oxalobacter		0	0	0.000354719	0	0	0	0.000281215	0.000485962	0	0	0	0	0	0	0.00154444	0	0	0	0	0	0	0	0	0.000111021	0	0	0	0
				Sutterellaceae			0.0313027	0.0432093	0.0127699	0.00780221	0.0201556	0.00843407	0.0178103	0.0160368	0.0119025	0.00468911	0.0106464	0.0183693	0.0112771	0.0112454	0.0185332	0.0170942	0.0386419	0.00787402	0.0527007	0.0326887	0.00590496	0.0112591	0.146191	0.00899269	0.0963359	0.0275513	0	0
					Parasutterella		9.40022e-05	0.0432093	0.00579374	0.000152984	0.0201556	0.00843407	0.0178103	0.0160368	0.0119025	0.00468911	0.0105522	0.000843486	0.0112771	0.0112454	0.00154444	0.0170942	0.000187582	0.00787402	0.0527007	0.0326887	0.00590496	0.0112591	0.146191	0	0.000187424	0.0275513	0	0
					Sutterella		0.0312087	0	0.00697613	0.00764922	0	0	0	0	0	0	9.42157e-05	0.0175258	0	0	0.0169888	0	0.0384543	0	0	0	0	0	0	0.00899269	0.0961484	0	0	0
			Neisseriales				0	0	0	0	0	0	0	0	0	0	0	0	0	0	0	0	0	0	0	0	0	0	0.00196795	0	0	0	0	0
				Neisseriaceae			0	0	0	0	0	0	0	0	0	0	0	0	0	0	0	0	0	0	0	0	0	0	0.00196795	0	0	0	0	0
					Eikenella		0	0	0	0	0	0	0	0	0	0	0	0	0	0	0	0	0	0	0	0	0	0	0.00196795	0	0	0	0	0
