# Supplementary material for: Characteristics of the gut microbiota in professional martial arts athletes: A comparison between different competition levels
Source: PLoS One. 2019 Dec 27;14(12):e0226240. doi: 10.1371/journal.pone.0226240 (PMC6934331; doi:10.1371/journal.pone.0226240)
Supplement: S4 Table — (XLSX) [file pone.0226240.s005.xlsx]

## Sheet: Sheet1
Tax	factor	Estimate	0.05	0.95	p-value
g__Bilophila	(Intercept)	-14.6637	-32.0185	2.69119	0.164593
	sex	0.117567	-1.01927	1.25441	0.864929
	age	0.291663	-0.252373	0.835698	0.377873
	BMI	0.384325	0.0177366	0.750914	0.0846291
	Dairy_products	0.251311	-0.128338	0.63096	0.276233
	Fried_and_fatty_food	0.519939	-0.148694	1.18857	0.200875
	Refined_carbohydrates	-0.0135783	-0.29192	0.264764	0.936046
	High_protein_foods	0.291183	-0.114882	0.697248	0.2382
	Fruits_and_vegetables	-0.122783	-0.428873	0.183308	0.509381
	Protein supplementation	0.228363	-0.353289	1.34121	0.252422
g__Phascolarctobacterium	(Intercept)	-26.7813	-78.8656	25.303	0.397681
	sex	-1.79556	-10.0277	6.4366	0.719768
	age	1.02176	-2.41664	4.46016	0.624992
	BMI	0.309485	-0.836632	1.4556	0.656928
	Dairy_products	0.238361	-0.754489	1.23121	0.692922
	Fried_and_fatty_food	-2.09624	-5.00106	0.808567	0.235227
	Refined_carbohydrates	0.361355	-0.95438	1.67709	0.651453
	High_protein_foods	1.03831	-1.79067	3.8673	0.54604
	Fruits_and_vegetables	-0.459694	-1.90532	0.985935	0.600943
	Protein supplementation	0.338967	-0.0252363	0.703171	0.125799
g__Megasphaera	(Intercept)	-855.963	-13302.7	11590.8	0.909938
	sex	-34.1144	-242.304	174.075	0.787522
	age	46.9742	-351.985	445.933	0.846436
	BMI	0.905186	-231.085	232.895	0.994879
	Dairy_products	11.698	-70.9	94.2959	0.815798
	Fried_and_fatty_food	18.7529	-140.933	178.439	0.846829
	Refined_carbohydrates	-15.8548	-145.05	113.34	0.84003
	High_protein_foods	-20.9272	-223.655	181.801	0.865171
	Fruits_and_vegetables	-0.242256	-180.321	179.836	0.998234
	Protein supplementation	0.543383	-0.16488	0.759725	0.781996
g__Oscillibacter	(Intercept)	-5.69792	-19.5277	8.13184	0.49797
	sex	-0.368721	-1.47776	0.740321	0.584474
	age	0.254761	-0.240439	0.74996	0.397434
	BMI	0.168128	-0.144098	0.480354	0.375766
	Dairy_products	0.103034	-0.253882	0.459951	0.634905
	Fried_and_fatty_food	-0.167852	-0.920849	0.585146	0.713875
	Refined_carbohydrates	-0.0172854	-0.266793	0.232222	0.909276
	High_protein_foods	0.338967	-0.0252363	0.703171	0.125799
	Fruits_and_vegetables	-0.211324	-0.497315	0.0746667	0.224208
	Protein supplementation	0.433098	-0.0283003	0.65303	0.118919
g__Parabacteroides	(Intercept)	2.33818	-9.02118	13.6975	0.734932
	sex	0.0497503	-0.841579	0.94108	0.92685
	age	0.0757767	-0.326735	0.478289	0.75682
	BMI	0.0501551	-0.189533	0.289843	0.730705
	Dairy_products	0.0505228	-0.246719	0.347764	0.7798
	Fried_and_fatty_food	-0.386921	-0.93196	0.158117	0.242937
	Refined_carbohydrates	-0.105127	-0.299483	0.0892287	0.373626
	High_protein_foods	0.19627	-0.0771537	0.469694	0.237716
	Fruits_and_vegetables	-0.238818	-0.431841	-0.045794	0.0818421
	Protein supplementation	0.0934409	-0.120345	0.54305	0.303348
g___Citrobacter	(Intercept)	-4.07584	-13.8685	5.7168	0.493588
	sex	7.54352	5.15042	9.93662	2.16e-07
	age	-0.860839	-1.39186	-0.329815	0.00766554
	BMI	-0.332033	-0.475651	-0.188416	0.000143072
	Dairy_products	2.08177	1.32653	2.837	5.79e-06
	Fried_and_fatty_food	6.82508	5.03433	8.61583	3.63e-10
	Refined_carbohydrates	2.36819	1.78879	2.94759	1.78e-11
	High_protein_foods	-1.08037	-1.90231	-0.258439	0.0306149
	Fruits_and_vegetables	0.881119	0.587397	1.17484	8.04e-07
	Protein supplementation	-1.75545	-2.41324	-1.27175	0.000312333
f__Acidaminococcaceae	(Intercept)	5.8053	-0.762925	12.3735	0.146002
	sex	6.62736	4.72032	8.53441	1.09e-08
	age	-0.871637	-1.3055	-0.437774	0.000951349
	BMI	-0.310871	-0.429753	-0.19199	1.7e-05
	Dairy_products	1.55714	0.941705	2.17258	3.16e-05
	Fried_and_fatty_food	5.63902	4.14658	7.13146	5.14e-10
	Refined_carbohydrates	2.06529	1.58021	2.55037	2.5e-12
	High_protein_foods	-1.87543	-2.43374	-1.31711	3.29e-08
	Fruits_and_vegetables	0.722829	0.482598	0.96306	7.45e-07
	Protein supplementation	-1.82162	-1.3055	-0.234438	0.00155335
f__Porphyromonadaceae	(Intercept)	4.45694	-7.76547	16.6794	0.548639
	sex	-0.0921841	-1.07339	0.88902	0.877189
	age	0.077768	-0.341127	0.496663	0.760086
	BMI	-0.0318435	-0.289477	0.22579	0.838897
	Dairy_products	0.000583189	-0.3212	0.322366	0.997621
	Fried_and_fatty_food	-0.290136	-0.899423	0.31915	0.433473
	Refined_carbohydrates	-0.000839332	-0.208848	0.207169	0.994704
	High_protein_foods	0.29352	-0.00359022	0.59063	0.104167
	Fruits_and_vegetables	-0.246937	-0.453152	-0.0407217	0.148877
	Protein supplementation	0.49672	-0.0781537	0.549984	0.273711
f__Veillonellaceae	(Intercept)	15.9842	6.35108	25.6173	0.126347
	sex	-1.00091	-1.82035	-0.181481	0.244522
	age	-0.330896	-0.741698	0.0799063	0.185201
	BMI	-0.0885908	-0.297306	0.120125	0.485071
	Dairy_products	-0.199567	-0.415964	0.0168297	0.129285
	Fried_and_fatty_food	-0.0274502	-0.550695	0.495794	0.931235
	Refined_carbohydrates	0.130685	-0.0941505	0.35552	0.339039
	High_protein_foods	-0.203214	-0.470979	0.064552	0.211915
	Fruits_and_vegetables	0.239159	-0.0277679	0.506086	0.140551
	Protein supplementation	0.460694	-0.0771537	0.3062	0.347716
